# Supplementary material for: Layered Double Hydroxide (MgFeAl-LDH)-Based Polypropylene (PP) Nanocomposite: Mechanical Properties and Thermal Degradation
Source: Polymers (Basel). 2021 Oct 8;13(19):3452. doi: 10.3390/polym13193452 (PMC8512664; doi:10.3390/polym13193452)
Supplement: Supplementary file 1 [file polymers-13-03452-s001.zip]

Archive with 1 entries (1 files):
- polymers-1411731-supplementary.pdf
